# Supplementary material for: A novel mouse model of upper tract urothelial carcinoma highlights the impact of dietary intervention on gut microbiota and carcinogenesis prevention despite carcinogen exposure
Source: Int J Cancer. 2024 Dec 18;156(7):1439–56. doi: 10.1002/ijc.35295 (PMC11789449; doi:10.1002/ijc.35295)
Supplement: Supplementary file 1 — Table S3: The sequencing coverage and quality statistics of mouse whole exome sequencing for each samples. [file IJC-156-1439-s011.xlsx]

## Sheet: sTable3
Supplementaty Table 3. The sequencing coverage and quality statistics of mouse whole exome sequencing for each samples.
Sample NAME	Total number of sequenced reads	Total number of uniquely mapped non-duplicate reads	Total number of covered bases	Average coverage per base	Percent of targeted bases with coverage ≧10
BBN_R_T_1_S1	91419402	91413865	9021539399	121.765	0.991735
BBN_R_T_2_S2	81003534	80998099	8090951962	100.645	0.977711
BBN_B_N_2_S3	110444230	110438265	11012753360	140.543	0.984441
BBN_L_T_3_S5	105272126	105266118	10431517743	124.016	0.991897
BBN_R_N_3_S4	64076190	64072519	6363798412	37.025	0.97854
BBN_R_N_4_S6	78192632	78189268	7820162679	98.0402	0.960897
BBN_L_T_4_S7	107722484	107716732	10760576936	133.097	0.985917
BBN_R_T_5_S8_2	192799528	192787843	18951490033	203.963	0.992578
BBN_L_T_5_S9	100820420	100816201	10047966972	121.165	0.989679
BBN_B_N_5_S10	105970480	105964610	10541106206	126.085	0.988965
BBN_R_T_6_S11_2	122525432	122519231	12126445834	142.405	0.991074
BBN_L_N_6_S12	93528302	93524394	9336149316	38.3463	0.989533
BBN_B_T_6_S13	134624852	134618145	13464679870	148.214	0.992372
BBN_R_N_7_S14	116973354	116969081	11607154282	142.582	0.991496
BBN_L_T_7_S15_2	104904850	104898489	10421436218	134.091	0.989616
BBN_B_N_7_S16	124028312	124021510	12354575525	149.674	0.991526
healthy_R_1_S17	84940100	84936688	8492609722	97.4823	0.978826
healthy_L_1_S18	134196564	134190627	13386803530	158.261	0.991461
healthy_B_1_S19	160611628	160603399	15742201184	181.871	0.992487
healthy_R_2_S20	123241074	123236300	12325747406	148.697	0.989196
healthy_L_2_S21	86415950	86412283	8590954845	97.2385	0.991633
healthy_B_2_S22	161218370	161210335	15975127368	178.2	0.992365
healthy_R_3_S23	158693846	158685729	15755873644	186.127	0.992435
healthy_L_3_S24	141382732	141375782	14017466513	157.887	0.992617
healthy_B_3_S25	125374682	125367087	12385841900	144.727	0.991982
BBN_L_T_8_S26	91356606	91350571	9004241576	93.8942	0.992074
BBN_B_N_8_S27	133728362	133719878	13376952960	122.228	0.99243
BBN_R_T_9_S28_2	53438126	53435632	5313401314	72.4767	0.97566
BBN_L_N_9_S29	91700998	91696294	9091829115	88.5603	0.992051
BBN_B_N_9_S30	104278476	104273777	10424545878	119.066	0.989734
BBN_R_T_10_S31	59417268	59414303	5893167016	65.0793	0.990929
BBN_B_N_10_S32	88418346	88413449	8791050150	103.488	0.990518
