# Supplementary material for: A novel mouse model of upper tract urothelial carcinoma highlights the impact of dietary intervention on gut microbiota and carcinogenesis prevention despite carcinogen exposure
Source: Int J Cancer. 2024 Dec 18;156(7):1439–56. doi: 10.1002/ijc.35295 (PMC11789449; doi:10.1002/ijc.35295)
Supplement: Supplementary file 2 — Table S4: The sequencing coverage and quality statistics of mouse whole transcriptome sequencing for each sample. [file IJC-156-1439-s007.xlsx]

## Sheet: sTable4
Supplementary Table 4. The sequencing coverage and quality statistics of mouse whole transcriptome sequencing for each sample.
SampleCODE	SampleName	Total number of seqeunced reads	Total number of uniquely mapped reads	RNA integrity number (RIN)	Ratio of exon-mapped reads to total uniquely mapped reads (Expression Profile Efficiency)	Total number of detected genes with reads ≥1
GA44182	BBN_R_T_1	21324317	1.7422e+07	7.3	12652800	17736
GA44183	BBN_L_N_1	20598829	1.75502e+07	5.7	12452100	18614
GA44184	BBN_B_N_1	28297826	2.09404e+07	3.2	6335560	19711
GA44185	BBN_R_T_2	19700588	1.66864e+07	8.2	13885200	16608
GA44186	BBN_L_N_2	18424112	1.51999e+07	6.6	10941500	18143
GA44187	BBN_B_N_2	18240630	1.52309e+07	8	11150700	18855
GA44188	BBN_R_N_3	23375863	1.94721e+07	6.8	14973900	17489
GA44189	BBN_L_T_3	22199931	1.85147e+07	7.7	14382800	17294
GA44190	BBN_B_N_3	23654578	1.67474e+07	2.6	3557700	19847
GA44191	BBN_R_N_4	16956614	1.46336e+07	6.5	10965300	17800
GA44192	BBN_L_T_4	18865397	1.62242e+07	8.3	12586800	18596
GA44193	BBN_B_N_4	26263848	2.0302e+07	3.2	7820510	19949
GA44194	BBN_R_T_5	19337748	1.62244e+07	7.8	12840500	17503
GA44195	BBN_L_T_5	16241728	1.34969e+07	7.8	9724540	18092
GA44196	BBN_B_N_5	19153203	1.64526e+07	8.4	12706700	18370
GA44197	BBN_R_T_6	20438885	1.72709e+07	7.7	13491300	17489
GA44198	BBN_L_N_6	25823084	1.86701e+07	3.2	4675080	17932
GA44199	BBN_B_T_6	20633592	1.66926e+07	7.8	11053500	18345
GA44200	BBN_R_N_7	22319743	1.89495e+07	7.2	14871100	17376
GA44201	BBN_L_T_7	25827522	2.19017e+07	7	16735800	17562
GA44202	BBN_B_N_7	22008782	1.88615e+07	8.9	15097400	17401
GA44203	healthy_R_1	21606267	1.87975e+07	4.7	14375400	17355
GA44204	healthy_L_1	23652668	2.02467e+07	5.7	15689100	16702
GA44205	healthy_B_1	21588847	1.85232e+07	6.9	14348700	17978
GA44206	healthy_R_2	28671498	2.45715e+07	7	18793600	18078
GA44207	healthy_L_2	24447848	2.10007e+07	7	16140400	17266
GA44208	healthy_B_2	22334517	1.89173e+07	8.1	15014500	17070
GA44209	healthy_R_3	19820433	1.70258e+07	8.2	12980000	17409
GA44210	healthy_L_3	26449553	2.2297e+07	7.4	15361300	18501
GA44211	healthy_B_3	24419171	2.08784e+07	8.6	16617400	16944
GA44771	BBN_L_T_8	25005510	2.12297e+07	7.4	16212400	17659
GA44772	BBN_B_N_8	22158329	1.89011e+07	8.2	14604000	18250
GA44773	BBN_R_T_9	24726859	2.06717e+07	5.5	13613900	18008
GA44774	BBN_L_N_9	20748169	1.77189e+07	7.1	13360600	17401
GA44775	BBN_B_N_9	22939357	1.91314e+07	7.3	15104400	18091
GA44776	BBN_R_T_10	21045734	1.82256e+07	8.9	15122600	16801
GA44777	BBN_B_N_10	19616960	1.69294e+07	6.4	13874300	16955
