# Supplementary material for: A novel mouse model of upper tract urothelial carcinoma highlights the impact of dietary intervention on gut microbiota and carcinogenesis prevention despite carcinogen exposure
Source: Int J Cancer. 2024 Dec 18;156(7):1439–56. doi: 10.1002/ijc.35295 (PMC11789449; doi:10.1002/ijc.35295)
Supplement: Supplementary file 3 — Table S5: The sequencing coverage and quality statistics of mouse 16S rRNA sequensing for each sample and sex. [file IJC-156-1439-s002.xlsx]

## Sheet: sTable5
Supplementary Table 5. The sequencing coverage and quality statistics of mouse 16S rRNA sequensing for each sample and sex.
sampleID	Total number of sequenced reads	Total number of uniquely mapped reads
BL6female1	69230	57329
BL6female2	74381	63340
BL6female3	64565	55157
BL6female4	66084	47815
BL6female5	36854	29186
BL6female6	56515	45756
BL6male1	73909	61860
BL6male2	62990	50969
BL6male3	70461	57617
BL6male4	82667	69541
BL6male5	55854	47522
BALBmale1	72334	54799
BALBmale2	71050	53298
BALBmale3	71842	61597
BALBmale4	85515	66612
BALBmale5	53793	41959
BALBmale6	75954	60985
BALBfemale_BBN1	70578	57213
BALBfemale_BBN2	74036	59523
BALBfemale_BBN3	82336	67801
BALBfemale_BBN4	76028	62757
BALBfemale_BBN5	57146	41213
BALBfemale_BBN6	60631	48447
BALBfemale_BBN7	82936	64288
BALBfemale_BBN8	41992	33355
BALBfemale_BBN9	59336	50129
BALBfemale_BBN10	62430	51671
BALBfemale_tap_control1	53005	40169
BALBfemale_tap_control2	65373	51567
BALBfemale_tap_control3	56097	47783
