# Supplementary material for: A novel mouse model of upper tract urothelial carcinoma highlights the impact of dietary intervention on gut microbiota and carcinogenesis prevention despite carcinogen exposure
Source: Int J Cancer. 2024 Dec 18;156(7):1439–56. doi: 10.1002/ijc.35295 (PMC11789449; doi:10.1002/ijc.35295)
Supplement: Supplementary file 4 — Table S6: The sequencing coverage and quality statistics of mouse 16S rRNA sequensing for each sample with dietary intervention. [file IJC-156-1439-s004.xlsx]

## Sheet: sTable6
Supplementary Table 6. The sequencing coverage and quality statistics of mouse 16S rRNA sequensing for each sample with dietary intervention.
sampleID	Total number of sequenced reads	Total number of uniquely mapped reads
BALBfemaleAlafreeBBN1	90943	83771
BALBfemaleAlafreeBBN2	76705	70187
BALBfemaleAlafreeBBN3	58798	53247
BALBfemaleAlafreeBBN4	80014	72477
BALBfemaleAlafreeBBN5	73468	66975
BALBfemaleAlafreeBBN6	59627	54157
BALBfemaleAlafreeBBN7	53611	49583
BALBfemaleAlafreeBBN8	72952	66336
BALBfemaleNormalTap1	75334	66196
BALBfemaleNormalTap2	72714	62413
BALBfemaleNormalTap3	70766	63639
BALBfemaleNormalBBN1	69055	61528
BALBfemaleNormalBBN2	63613	55492
BALBfemaleNormalBBN3	56167	49008
BALBfemaleNormalBBN4	53300	46466
BALBfemaleNormalBBN5	61627	53538
BALBfemaleNormalBBN6	74402	65134
BALBfemaleNormalBBN7	62530	54243
BALBfemaleNormalBBN8	68310	58978
BALBfemaleAlafreeTap1	70040	63857
BALBfemaleAlafreeTap2	59291	53134
BALBfemaleAlafreeTap3	67751	60822
