# Supplementary material for: A novel mouse model of upper tract urothelial carcinoma highlights the impact of dietary intervention on gut microbiota and carcinogenesis prevention despite carcinogen exposure
Source: Int J Cancer. 2024 Dec 18;156(7):1439–56. doi: 10.1002/ijc.35295 (PMC11789449; doi:10.1002/ijc.35295)
Supplement: Supplementary file 5 — Table S7: The result data of mouse fecal metabolome analysis for each sample. [file IJC-156-1439-s005.xlsx]

## Sheet: sTable7
Supplementary Table 7. The result data of mouse fecal metabolome analysis for each sample.
ID	group	2-Aminobutyric acid	2-Ketoglutaric acid	4-Aminobutyric acid	4-Hydroxybenzoic acid	4-Hydroxyproline	Acetylcarnitine	Adenine	Adenosine 3',5'-cyclic monophosphate	Adenosine monophosphate	Alanine	Arginine	Argininosuccinic acid	Asparagine	Aspartic acid	Cholic acid	Choline	Citric acid	Citrulline	Creatine	Cystathionine	Cystine	Cytidine monophosphate	Dimethylglycine	DOXP	Ergothioneine	FAD	Ferulic acid	FMN	Folic acid	Fumaric acid	Glutamic acid	Glutamine	Glycine	Guanosine	Guanosine 3',5'-cyclic monophosphate	Guanosine monophosphate	Histidine	Histidinol	Homocysteine	Hypoxanthine	Inosine	Kynurenine	Lactic acid	Leucine	Lysine	Malic acid	MEP	Methionine sulfoxide
TF1	T	1.37062	0.477833	0.251619	0.00488999	0.305829	0.33223	0.0447639	0.0242718	1.66434	1.34874	2.28945	0.0178683	0.204613	7.76873	0.0133917	7.88364	0.116483	1.26011	16.7048	0.0825589	0.0172516	0.351873	1.46848	0.00277115	0.118087	0.503564	0.0130871	0.0592276	0.0108136	0.0057907	27.9856	5.39922	0.429739	3.42613	1.70909	0.557517	0.794026	0.321797	0.0307409	8.24498	9.98494	0.0253931	0.268297	5.5052	1.8396	0.368757	0.00268471	0.0508602
TF2	T	1.19315	0.209374	0.16212	0.00628611	0.355359	0.168046	0.049982	0.0947554	1.8748	1.10182	1.8092	0.00990151	0.448903	6.18823	0.00756435	2.03761	0.172746	0.488103	6.85041	0.0359095	0.00509743	0.150396	0.386555	0.0122706	0.014535	0.437137	0.0270744	0.0647896	0.0076071	0.00206493	7.5338	3.08539	0.160626	3.79764	0.682752	0.562034	0.365262	0.0823264	0.0223375	5.1043	12.224	0.0336198	0.0519157	3.50428	1.13822	0.0899359	0.00619746	0.0254661
TF3	T	1.29386	0.606056	0.20699	0.00640569	0.102066	0.0531438	0.160145	3.18329	1.91591	0.905665	12.7145	0.115776	0.131143	10.1882	0.00300591	7.44602	0.0146981	1.24042	6.28973	0.0346659	0.00415306	2.51034	1.39045	0.00310045	0.0343567	0.23792	0.00333327	0.0247836	0.00439455	0.0100785	27.5123	4.04982	0.39472	10.0443	7.08366	1.23533	0.505739	0.042182	0.0397095	5.19995	10.6781	0.00743961	0.0447308	4.23753	2.47733	0.457414	0.0016985	0.0534481
TF4	T	1.49025	0.372504	0.214343	0.00913203	0.477365	0.834525	0.0629397	0.1813	0.826694	1.7414	18.072	0.185838	0.512692	7.25804	0.177991	8.7327	0.075159	1.28157	15.9228	0.0856711	0.0143548	0.352216	1.60385	0.00434132	0.0599401	0.276086	0.0193135	0.0227522	0.00383271	0.0150792	19.1497	5.10518	0.353906	3.98018	1.78912	0.309294	0.923733	0.065645	0.0304777	6.56928	8.40519	0.0208687	0.259313	8.99546	2.81982	0.519734	0.00253956	0.0545603
TF5	T	1.29094	0.19704	0.031268	0.00526897	0.015545	0.0218603	0.0610055	1.03139	0.451818	1.11358	12.1408	0.0413199	0.293656	4.28339	0.655362	1.82788	0.00528985	0.721818	2.52297	0.00376043	0.00389135	0.471318	0.338276	0.00123021	0.00119425	0.0522091	0.000975178	0.00629328	0.00132602	0.00320461	10.1657	2.77349	0.151439	3.58574	1.5031	0.264155	0.506886	0.00383976	0.0150193	1.16389	3.83822	0.0052929	0.00842247	5.40136	1.95288	0.0395237	0.000633886	0.0367038
TF6	T	0.850756	0.244297	0.437249	0.0421723	1.52453	0.156866	0.0714599	0.133397	2.37776	1.25776	13.5957	0.046726	1.31897	5.49015	0.0331254	4.75304	0.133721	2.05431	2.41102	0.110334	0.0166183	0.120904	0.863431	0.0383316	0.0532488	0.489175	0.084256	0.083276	0.00433571	0.003135	6.49888	7.83643	0.235606	2.44399	1.03762	0.366052	1.09608	0.127108	0.0232067	17.6201	14.421	0.033313	0.119999	9.49708	3.39102	0.0509068	0.0145797	0.0641204
TF7	T	0.715781	0.0458173	0.176778	0.16121	0.545369	2.06288	0.130966	0.0474928	5.79628	1.04667	8.0496	0.0631639	0.261859	2.47591	0.0107832	10.2901	0.102527	1.40921	16.6179	0.0999963	0.0174278	0.741273	1.91139	0.0104612	0.0661537	0.237798	0.065498	0.0231655	0.00254814	0.00465472	6.68798	9.16182	0.285109	4.73079	0.687067	0.713755	0.734282	0.0175763	0.0120871	5.03612	17.5404	0.0332865	0.1918	3.73874	1.41612	0.115663	0.008223	0.0852225
TF8	T	1.11255	0.642365	0.328915	0.0136213	0.720047	0.296384	0.0536943	0.153145	2.04393	1.27085	1.19953	0.02818	0.179565	6.01176	0.006745	5.36345	0.0483283	0.95333	7.345	0.0942072	0.0112837	0.201111	0.98874	0.0127229	0.0520726	0.376704	0.0360411	0.0498777	0.00644162	0.00485105	18.0621	6.83647	0.289047	3.07195	0.908814	0.760137	0.694834	0.061626	0.0232069	6.77569	11.2795	0.0359083	0.112447	1.89731	1.62617	0.20917	0.00766504	0.0384734
TF9	T	1.03454	0.234793	0.834094	0.0128083	0.604843	0.338613	0.092717	0.461697	2.53024	1.08437	3.06807	0.0413345	0.113907	8.51681	0.00758481	3.30574	0.0271288	2.21552	3.99099	0.0493484	0.00532411	0.758846	0.623691	0.00513357	0.104192	0.259127	0.0153153	0.01821	0.00360041	0.00451232	23.7399	3.31926	0.300903	2.25493	0.898193	0.454875	1.00891	0.0289809	0.0304719	8.15507	1.06801	0.024061	0.0519512	2.45039	2.65886	0.174134	0.00281696	0.078822
TF10	T	1.35577	0.390211	0.325202	0.0176277	0.570079	0.0756995	0.0438043	0.738487	0.781681	1.49548	14.1436	0.0700264	1.12755	10.2136	0.0155566	3.51153	0.0326688	1.61302	1.96822	0.0527848	0.00718655	0.13488	0.671285	0.00376361	0.0785126	0.294683	0.00825869	0.0423568	0.00834087	0.00618099	21.421	6.39405	0.383561	2.77119	2.33672	0.115316	1.48911	0.114879	0.046833	6.11742	7.25764	0.0112405	0.0507632	5.87849	2.38071	0.279786	0.00214298	0.0468555
F1	H	0.689736	0.114661	0.0778261	0.016796	0.594367	0.419951	0.0650051	0.0370104	2.94427	0.798729	5.499	0.0473178	0.104472	4.31269	0.0168716	0.353805	0.0135219	1.18007	2.40466	0.0479444	0.0112582	1.05919	0.0773595	0.00698121	0.0323107	0.350174	0.0130126	0.0307324	0.0141883	0.00188791	24.4433	2.73181	0.201533	5.61127	0.191007	0.97857	1.37469	0.0545084	0.0183255	8.02753	15.2945	0.0159547	0.0221036	0.828744	2.45862	0.039196	0.00510073	0.0822918
F2	H	0.436985	0.0694112	0.142758	0.172493	0.667869	0.308138	0.0697364	0.0685475	2.13807	0.757079	3.32405	0.035706	0.200679	4.55055	0.0151632	0.830605	0.032692	2.76356	3.60898	0.0866251	0.0219859	0.538171	0.148655	0.00758617	0.0439222	0.525315	0.0115553	0.0401259	0.00645952	0.00108047	36.0873	2.34056	0.296442	4.40986	0.216857	0.586853	1.60213	0.0337355	0.0184728	9.05264	20.4454	0.026342	0.0188245	1.22736	4.55755	0.0209328	0.00472345	0.0954882
F3	H	0.626021	0.201975	0.115806	0.403459	0.525534	0.621353	0.21203	0.204602	4.90119	0.794992	5.95093	0.0512112	0.248502	2.70498	0.0253738	2.10813	0.157526	0.67568	4.45263	0.0259919	0.003968	1.87156	0.402503	0.00922479	0.035653	0.220711	0.055682	0.014426	0.00583758	0.00458785	5.90764	3.9063	0.179966	7.70498	0.579243	1.40799	0.83755	0.500643	0.0128549	4.71672	11.0956	0.0185339	0.131114	1.90738	1.16176	0.130107	0.0033557	0.0459955
[truncated: 24 more columns]
