# Supplementary material for: A novel mouse model of upper tract urothelial carcinoma highlights the impact of dietary intervention on gut microbiota and carcinogenesis prevention despite carcinogen exposure
Source: Int J Cancer. 2024 Dec 18;156(7):1439–56. doi: 10.1002/ijc.35295 (PMC11789449; doi:10.1002/ijc.35295)
Supplement: Supplementary file 6 — Table S8: The sequencing coverage and quality statistics of human whole exome sequencing for each samples. [file IJC-156-1439-s006.xlsx]

## Sheet: sTable8
Supplementary Table 8. The sequencing coverage and quality statistics of human whole exome sequencing for each samples.
Sample ID	bam_filename	Total number of sequenced reads	Total number of uniquely mapped non-duplicate reads	Total number of covered bases	Average coverage per base	Percent of targeted bases with coverage ≧10
R1T	UTUC_D1.markdup.bam	64630062	64627727	9677577299	106.625	0.98098
R4T	UTUC_D4.markdup.bam	68074198	68072984	10198791896	102.833	0.984973
R5T	UTUC_D5.markdup.bam	70919696	70917858	10605203658	119.477	0.988151
R7T	UTUC_D7.markdup.bam	63072148	63071070	9460623483	108.775	0.987232
R8T	UTUC_D8.markdup.bam	74161320	74159675	11064192811	127.729	0.989037
R10T	UTUC_D10.markdup.bam	65993186	65992020	9895878833	117.142	0.986758
R11T	UTUC_D11.markdup.bam	56585258	56584250	8483413368	102.398	0.981044
R12T	UTUC_D12.markdup.bam	61797240	61796213	9263831740	100.286	0.986851
R14T	UTUC_D14.markdup.bam	77714376	77713328	11656623019	133.335	0.983409
R15T	UTUC_D15.markdup.bam	72701954	72700609	10908322058	125.911	0.986107
R17T	UTUC_D17.markdup.bam	60354878	60353895	9055415346	105.507	0.987199
R18T	UTUC_D18.markdup.bam	75867644	75866226	11386519885	129.362	0.988486
R19T	UTUC_D19.markdup.bam	69844278	69843101	10482151527	122.809	0.985069
R20T	UTUC_D20.markdup.bam	75160694	75159434	11273465566	128.782	0.989022
R21T	UTUC_D21.markdup.bam	53195134	53194141	7970516855	91.9588	0.978899
R22T	UTUC_D22.markdup.bam	75955204	75953928	11403825937	131.014	0.988417
R23T	UTUC_D23.markdup.bam	51230538	51229616	7661366181	92.4282	0.974927
R24T	UTUC_D24.markdup.bam	60070444	60069340	9029150941	106.252	0.985066
R9	UTUC_D9.markdup.bam	71217016	71215854	10681342566	121.925	0.985767
R26T	UTUC_D26.markdup.bam	66439566	66438332	9980634395	116.081	0.985598
R27T	UTUC_D27.markdup.bam	60535944	60534935	9082602298	106.136	0.984073
R28T	UTUC_D28.markdup.bam	68922642	68921583	10347928495	121.445	0.981917
R29T	UTUC_D29.markdup.bam	60016872	60015787	8996703520	102.808	0.982819
R31T	UTUC_D31.markdup.bam	64317028	64315864	9612661643	113.37	0.986498
R32T	UTUC_D32.markdup.bam	70436874	70435608	10556227806	118.754	0.988573
R33T	UTUC_D33.markdup.bam	74798030	74796742	11230524777	125.767	0.986547
R34T	UTUC_D34.markdup.bam	76824200	76822799	11536157548	129.234	0.989851
R35T	UTUC_D35.markdup.bam	64839280	64838296	9737898322	111.858	0.982718
R37T	UTUC_D37.markdup.bam	76211442	76210399	11426142980	127.844	0.985203
R38T	UTUC_D38.markdup.bam	82456200	82454917	12371742506	141.908	0.985446
R39T	UTUC_D39.markdup.bam	81951224	81949904	12269150317	139.895	0.991
R44T	UTUC_D44.markdup.bam	72690344	72688966	10902022193	121.376	0.987936
R45T	UTUC_D45.markdup.bam	74796052	74794826	11222174884	128.085	0.986714
R46T	UTUC_D46.markdup.bam	77203178	77201944	11581197607	135.329	0.986993
R40	UTUC_D40.markdup.bam	75592456	75591144	11327955366	130.999	0.982904
R49T	UTUC_D49.markdup.bam	63637750	63636639	9537227468	112.134	0.986036
R50T	UTUC_D50.markdup.bam	79915696	79914404	11970625561	139.724	0.990793
R51T	UTUC_D51.markdup.bam	73113798	73111908	10951696523	116.562	0.980188
R52T	UTUC_D52.markdup.bam	66565026	66564200	9954535674	111.164	0.981151
R53T	UTUC_D53.markdup.bam	79661900	79661043	11931829626	126.744	0.988022
R42	UTUC_D42.markdup.bam	77407224	77405935	11618609609	136.29	0.986205
R55T	UTUC_D55.markdup.bam	73443890	73443055	11045936851	121.946	0.987295
R56T	UTUC_D56.markdup.bam	75893546	75892697	11383302315	129.758	0.983907
R57T	UTUC_D57.markdup.bam	69773344	69772530	10480855024	114.371	0.982016
R58T	UTUC_D58.markdup.bam	71012474	71011694	10665425788	121.838	0.981123
R59T	UTUC_D59.markdup.bam	64251660	64250784	9653925627	109.713	0.987867
R60T	UTUC_D60.markdup.bam	63777400	63776608	9566550275	105.681	0.985834
R61T	UTUC_D61.markdup.bam	75014274	75013429	11257383166	121.969	0.983597
R62T	UTUC_D62.markdup.bam	81154552	81153396	12172110576	129.14	0.988803
R63T	UTUC_D63.markdup.bam	74536500	74535509	11196177453	122.832	0.989966
R64T	UTUC_D64.markdup.bam	65640996	65640216	9867162769	111.613	0.982796
R65T	UTUC_D65.markdup.bam	68546010	68545242	10296838985	115.743	0.984549
R67T	UTUC_D67.markdup.bam	86013120	86011982	12929596105	138.203	0.989911
R68T	UTUC_D68.markdup.bam	75005582	75004497	11272954256	123.702	0.988389
R69T	UTUC_D69.markdup.bam	92943528	92941602	13970619311	139.105	0.992653
R70T	UTUC_D70.markdup.bam	60889190	60888374	9132431291	101.332	0.98482
R72T	UTUC_D72.markdup.bam	76905812	76904904	11556945689	124.445	0.98807
R73T	UTUC_D73.markdup.bam	74656506	74655583	11225748652	121.056	0.988972
R74T	UTUC_D74.markdup.bam	72202138	72201204	10846310031	121.444	0.984558
R76T	UTUC_D76.markdup.bam	72697058	72696240	10912875250	123.6	0.986458
R77T	UTUC_D77.markdup.bam	87118034	87117101	13105110279	143.004	0.98926
R2T	UTUC_D2.markdup.bam	64059466	64058457	9600022701	103.617	0.985394
R3T	UTUC_D3.markdup.bam	75635744	75634418	11326957395	122.254	0.988516
R48	UTUC_D48.markdup.bam	68532038	68530570	10265992083	118.362	0.987968
R16T	UTUC_D16.markdup.bam	58760908	58759669	8812925805	103.638	0.985923
R30T	UTUC_D30.markdup.bam	79469096	79467574	11913222320	131.521	0.985621
R36T	UTUC_D36.markdup.bam	77799132	77797836	11664741653	122.056	0.987289
R43T	UTUC_D43.markdup.bam	80257832	80255864	12014829919	128.001	0.987896
R66T	UTUC_D66.markdup.bam	75368644	75367424	11327739671	124.538	0.990323
R71T	UTUC_D71.markdup.bam	65376738	65375912	9816038060	108.842	0.989434
R75T	UTUC_D75.markdup.bam	70571838	70571014	10596815000	117.976	0.987012
