# Supplementary material for: A novel mouse model of upper tract urothelial carcinoma highlights the impact of dietary intervention on gut microbiota and carcinogenesis prevention despite carcinogen exposure
Source: Int J Cancer. 2024 Dec 18;156(7):1439–56. doi: 10.1002/ijc.35295 (PMC11789449; doi:10.1002/ijc.35295)
Supplement: Supplementary file 7 — Table S9:The sequencing coverage and quality statistics of human whole transcriptome sequencing for each sample. [file IJC-156-1439-s008.xlsx]

## Sheet: sTable9
Supplementary Table 9. The sequencing coverage and quality statistics of human whole transcriptome sequencing for each sample.
Sample ID	Total number of sequenced reads	Total number of uniquely mapped reads	RNA integrity number (RIN)	Ratio of exon-mapped reads to total uniquely mapped reads (Expression Profile Efficiency)	Total number of detected transcripts with reads ≧1
normal_1	28616429	27143107	7.5	No data	21123
UTUC_1	28485261	26953735	8.3	No data	19608
normal_2	28695055	26798425	7.1	No data	20185
UTUC_2	28287401	26620548	6.5	No data	20115
normal_3	24601128	23154610	7	No data	20115
UTUC_3	21874354	20607300	7.3	No data	19442
normal_4	26478297	24385393	6.7	No data	20163
UTUC_4	20427439	18720145	6.7	No data	19654
normal_5	33667306	31358106	8	No data	20194
UTUC_5	24777885	23175789	5.6	No data	19290
normal_6	27214673	25098756	6.9	No data	20205
UTUC_6	22252493	20996237	7.3	No data	19977
normal_7	21460673	20260286	7.4	No data	20093
UTUC_7	20426469	19133405	7	No data	19304
normal_8	25617669	24275695	7.5	No data	20210
UTUC_8	21594939	20447021	7.6	No data	19923
UTUC_9	24662725	21229219	7	No data	19466
normal_10	23090493	21838565	7.2	No data	20084
UTUC_10	19989715	17991319	8	No data	19490
normal_11	22491689	20904249	6.3	No data	20094
UTUC_11	28099450	25158726	8.3	No data	20055
normal_12	26214116	23598433	7	No data	19979
UTUC_12	25055401	22394395	5.8	No data	19958
normal_13	31960311	29528353	7	No data	20367
UTUC_13	26413061	24662904	7.3	No data	19820
normal_14	22606138	20853843	6.8	No data	20086
UTUC_14	23923484	21770273	8.6	No data	19911
normal_15	27918834	26323444	7.5	No data	20153
UTUC_15	28290207	25829214	7.1	No data	19430
normal_16	34241847	31449031	7.4	No data	20205
UTUC_16	22067666	19979190	7.5	No data	19196
normal_17	28159801	26020143	8.6	No data	20286
UTUC_17	20966639	18974266	6.9	No data	19910
normal_18	25925513	22604344	7.6	No data	20059
UTUC_18	20764324	18974266	8.1	No data	19998
normal_19	27634405	25156919	6.5	No data	20348
UTUC_19	25797721	23619834	7.9	No data	19518
normal_20	25766750	23412728	7.5	No data	20298
UTUC_20	22483791	21146084	9.3	No data	19560
normal_21	20976912	17847822	7.3	No data	20069
UTUC_21	22376854	19097844	9.2	No data	19708
normal_22	23640533	21721537	7	No data	20150
UTUC_22	21740611	19680335	6.1	No data	19467
normal_23	23039575	21255076	5.3	No data	20100
UTUC_23	22967820	21351839	6.4	No data	19810
normal_24	29919922	27316989	6.2	No data	20227
UTUC_24	21906331	19740710	8.3	No data	19562
normal_25	23749139	22160118	6.7	No data	20096
UTUC_25	38037656	34831101	5.4	No data	19311
normal_26	24313353	22521534	5.9	No data	20357
UTUC_26	24646563	20382731	8.5	No data	18927
normal_27	23929373	19870610	7.1	No data	20242
UTUC_27	23813769	21417962	7	No data	19470
normal_28	22503714	18910753	7.6	No data	20209
UTUC_28	22228757	18925995	9.4	No data	19064
normal_29	22948504	21182695	7.6	No data	20143
UTUC_29	22869508	21118808	8.2	No data	20217
normal_30	25619030	23731500	6.4	No data	19970
UTUC_30	22338403	20344234	6.9	No data	19579
normal_31	21969126	20011556	9.4	No data	19721
UTUC_31	22282666	20226116	7	No data	19223
normal_32	24115490	21953155	6.4	No data	20204
UTUC_32	23086236	21128619	7.1	No data	20137
normal_33	25425618	23875221	6.8	No data	19854
UTUC_33	23269535	21334399	7.5	No data	19874
normal_34	25579266	24344225	7.9	No data	20129
UTUC_34	20671451	19540762	8.8	No data	19215
normal_35	22941854	21658873	7.5	No data	20180
UTUC_35	20655394	18157343	9	No data	19368
normal_36	26683263	24927074	6.7	No data	20267
UTUC_36	31910959	28427399	6	No data	16946
normal_37	26940236	25578586	6.8	No data	20188
UTUC_37	19833232	18729146	9.7	No data	19258
normal_38	25698159	24448919	8.2	No data	20228
UTUC_38	21657094	20469295	9.1	No data	19259
normal_39	22169626	20965332	7.9	No data	20175
UTUC_39	22960312	21367081	5.6	No data	19154
normal_41	21957756	20162699	7.7	No data	19896
UTUC_41	22553305	20898200	8.3	No data	19987
normal_43	20771854	19519323	7.9	No data	20058
UTUC_43	20197975	18108275	6.6	No data	19952
normal_44	34447928	32852757	7.1	No data	20384
UTUC_44	25362295	23969127	8.3	No data	19973
normal_45	22006706	20884857	8.5	No data	20048
UTUC_45	28129783	26674300	9.2	No data	19605
normal_46	25444324	23977430	8.2	No data	20177
UTUC_46	23510237	22322530	8.9	No data	19876
normal_47	22182436	20904370	8.7	No data	20134
UTUC_47	23870705	22638686	9.5	No data	19412
normal_49	23433488	21116478	6.7	No data	20066
UTUC_49	19884592	18485525	4.3	No data	19317
normal_50	25267631	24141608	7.1	No data	20065
UTUC_50	24275757	22129890	4.9	No data	19907
normal_51	26353776	24944670	7.9	No data	20268
UTUC_51	20569360	19340242	9.6	No data	19002
normal_52	27832793	25983762	8.4	No data	19839
UTUC_52	25460369	23906539	9.4	No data	19781
normal_53	22321557	20336636	7.1	No data	19968
UTUC_53	27377821	25076497	6.3	No data	19980
normal_54	23550557	21975384	7.6	No data	20271
UTUC_54	27243400	25148542	5.3	No data	19772
normal_55	28038212	25884704	7.4	No data	20020
UTUC_55	21745527	20328199	8.3	No data	19909
normal_56	27318044	25661936	9	No data	20284
UTUC_56	24690175	22679699	9.5	No data	19560
normal_57	23471965	21964284	6.8	No data	19974
UTUC_57	26175061	24245009	9.4	No data	19687
normal_58	22884699	21420045	7.2	No data	20305
UTUC_58	29181676	27035238	9.7	No data	19238
normal_59	28662313	24687701	6.7	No data	20061
UTUC_59	21255312	19278035	7.8	No data	19766
normal_60	30558121	28455372	7.2	No data	20056
UTUC_60	24580569	23152738	8.3	No data	19271
normal_61	22480221	21339008	7.7	No data	20168
UTUC_61	31247314	29275223	10	No data	19181
normal_62	24726881	22826078	6.5	No data	20324
UTUC_62	27771402	26240861	9.1	No data	19816
normal_63	25468609	23932874	9.1	No data	20159
UTUC_63	23001199	21334795	8.6	No data	20091
normal_64	29385527	27638893	9	No data	20358
UTUC_64	30341838	28191818	9.3	No data	19636
normal_65	24008161	22432689	8	No data	20186
UTUC_65	25738617	23878809	7.9	No data	19981
normal_66	29735608	27856353	7.8	No data	20206
UTUC_66	20143225	18765562	6.5	No data	19445
normal_67	25736554	23811343	8.4	No data	20238
UTUC_67	24813322	21617615	6.7	No data	19624
normal_68	25238793	23175226	3.4	No data	19664
UTUC_68	26435898	24424301	6.9	No data	20293
normal_69	21290445	19257513	7.6	No data	19813
UTUC_69	28483381	27009808	9.8	No data	19437
normal_70	27914531	26118332	8.3	No data	19927
UTUC_70	23417477	21250338	4.1	No data	18694
normal_71	24261879	21190031	5.2	No data	19843
normal_72	29303334	26790830	9.7	No data	20237
UTUC_72	24098693	21208736	8.6	No data	19800
normal_73	24267690	22951074	8.4	No data	19953
UTUC_73	22991948	21045015	10	No data	20151
normal_74	23561912	22195584	9.5	No data	20046
UTUC_74	26274788	24024663	9.9	No data	19188
normal_75	25104365	22614068	6.5	No data	20165
UTUC_75	21330214	19420415	5.8	No data	19475
normal_76	21987500	20580970	7.8	No data	19765
UTUC_76	23307133	21825591	4.3	No data	20058
normal_77	24046022	22085390	8.7	No data	20136
UTUC_77	21150927	20065201	9.8	No data	19409
UTUC_71	24145685	22312478	5.6	No data	19531
