# Supplementary material for: A novel mouse model of upper tract urothelial carcinoma highlights the impact of dietary intervention on gut microbiota and carcinogenesis prevention despite carcinogen exposure
Source: Int J Cancer. 2024 Dec 18;156(7):1439–56. doi: 10.1002/ijc.35295 (PMC11789449; doi:10.1002/ijc.35295)
Supplement: Supplementary file 8 — Table S10: Mutational gene list of human whole exome sequencing in TCGA cohort. [file IJC-156-1439-s003.xlsx]

## Sheet: sTable10
Supplementary Table 10. Mutational gene list of human whole exome sequencing in TCGA cohort.
Gene name	Frequency (%)	Oncogene
FGFR3	0.5	Yes
TTN	0.3	No
KDM6A	0.267	Yes
KMT2D	0.267	Yes
MUC4	0.233	No
KMT2C	0.233	Yes
ZFP36L1	0.2	Yes
HYDIN	0.2	No
STAG2	0.167	Yes
ARID1A	0.167	Yes
CELSR1	0.167	No
TP53	0.167	Yes
HECTD4	0.133	No
EP300	0.133	Yes
ACACA	0.133	No
GANAB	0.133	No
MUC16	0.133	No
ZNF469	0.133	No
CRIPAK	0.133	No
VCAN	0.1	No
INPPL1	0.1	Yes
FLG	0.1	No
SPATA31D1	0.1	No
SPTA1	0.1	No
BSN	0.1	No
MACF1	0.1	No
RARG	0.1	No
EPHA5	0.1	Yes
COG2	0.1	No
CDK13	0.1	No
DNAH17	0.1	No
CNTNAP4	0.1	No
NEB	0.1	No
GABRA5	0.1	No
BRWD1	0.1	No
CSMD3	0.1	No
DNAH11	0.1	No
REPIN1	0.1	No
USF3	0.1	No
FAT3	0.1	No
GLYR1	0.1	No
CDK12	0.1	Yes
PCDH15	0.1	No
DOCK4	0.1	No
ADCY10	0.1	No
MUC17	0.1	No
KL	0.1	No
