# Supplementary material for: A novel mouse model of upper tract urothelial carcinoma highlights the impact of dietary intervention on gut microbiota and carcinogenesis prevention despite carcinogen exposure
Source: Int J Cancer. 2024 Dec 18;156(7):1439–56. doi: 10.1002/ijc.35295 (PMC11789449; doi:10.1002/ijc.35295)
Supplement: Supplementary file 9 — Table S11: Mutational gene list of human whole exome sequencing in OU cohort. [file IJC-156-1439-s009.xlsx]

## Sheet: sTable11
Supplementary Table 11. Mutational gene list of human whole exome sequencing in OU cohort.
Gene name	Frequency (%)	Oncogene
KMT2D	0.5	Yes
TP53	0.3	Yes
TTN	0.267	No
FGFR3	0.267	Yes
KMT2C	0.233	Yes
KDM6A	0.233	Yes
STAG2	0.2	Yes
CREBBP	0.2	Yes
MUC16	0.167	No
ZFHX4	0.167	No
SMARCA4	0.167	Yes
RB1	0.167	Yes
EP300	0.133	Yes
RYR2	0.133	No
PIK3CA	0.133	Yes
OBSCN	0.133	No
HRNR	0.133	No
FLG	0.133	No
