# Supplementary material for: A novel mouse model of upper tract urothelial carcinoma highlights the impact of dietary intervention on gut microbiota and carcinogenesis prevention despite carcinogen exposure
Source: Int J Cancer. 2024 Dec 18;156(7):1439–56. doi: 10.1002/ijc.35295 (PMC11789449; doi:10.1002/ijc.35295)
Supplement: Supplementary file 10 — Table S12:Differentially expressed gene list between mouse UT and UN. [file IJC-156-1439-s001.xlsx]

## Sheet: sTable12
Supplementary Table 12. Differentially expressed gene list between mouse UT and UN.
gene name	up or down
Muc1	UP
Aqp4	UP
Sftpd	UP
Msln	UP
Krt6a	UP
Kcnj16	UP
Cyp4a12b	UP
Alox12e	UP
Snora7a	UP
Spink8	UP
Tmem171	UP
Vsnl1	UP
Cyp4a12a	UP
Ifi44	UP
Bspry	UP
Clca1	UP
Cldn7	UP
Ppp1r1b	UP
Elf3	UP
Ifit1	UP
Epcam	UP
Slc16a12	UP
Cxcl3	UP
Ifi44l	UP
Pkp1	UP
Pax8	UP
Car12	UP
Lsr	UP
Gprc5a	UP
Cdh1	UP
Ckmt1	UP
Cdh6	UP
Slc44a4	UP
Gjb4	UP
Slco4a1	UP
Fmo3	UP
Cblc	UP
Rnf183	UP
Adam8	UP
St14	UP
Usp18	UP
Cyp2s1	UP
Ceacam1	UP
Crisp1	UP
Apol9a	UP
Trim15	UP
Galnt3	UP
B3gnt3	UP
Lamc2	UP
Mal2	UP
Tnfrsf11b	UP
Isg15	UP
Tnip3	UP
Gipc2	UP
Hgfac	UP
Cdc20	UP
Itgb6	UP
Apol9b	UP
Muc20	UP
Ifit3b	UP
Clca3a2	UP
Ldhd	UP
Oas3	UP
Dlk2	UP
Rrm2	UP
Slc34a2	UP
Kcnq1	UP
Anxa1	UP
Msh6	UP
Ap1m2	UP
Lama3	UP
Arl14	UP
F3	UP
Prss12	UP
Oasl2	UP
Fgfr3	UP
Klf5	UP
Gm5424	UP
Itga3	UP
St6galnac2	UP
Serpinb11	UP
Ptgs2	UP
Mx1	UP
Mboat1	UP
Kcne3	UP
Vtcn1	UP
Ptpn13	UP
Chaf1b	UP
Igf2bp2	UP
Irf7	UP
Lypd6b	UP
Vsig1	UP
Oas2	UP
Tnfsf9	UP
Ajuba	UP
Rnf39	UP
Irgm1	UP
Golm1	UP
Mcm6	UP
Ttc9	UP
Kdf1	UP
Shmt2	UP
Cxcl17	UP
Ezr	UP
Slfn10-ps	UP
Mab21l3	UP
Sox2	UP
Tacc3	UP
Itgb4	UP
Atp1a1	UP
Hook2	UP
Gjb3	UP
Hook1	UP
Lmnb1	UP
0610040J01Rik	UP
Hsh2d	UP
Sema4d	UP
Pls1	UP
Slc7a5	UP
Slco1a5	UP
Tspan33	UP
Cdh3	UP
Nrg1	UP
Cx3cl1	UP
Slc25a13	UP
Ngfr	UP
Fen1	UP
Pcsk9	UP
Icam1	UP
Esrp1	UP
Vars	UP
Cd276	UP
Ccnf	UP
Kcnj15	UP
Grhl2	UP
Tmem125	UP
Pak6	UP
Ramp3	UP
Gm11545	UP
C130026I21Rik	UP
Adamts1	UP
Grb7	UP
Mapk11	UP
Itga2	UP
Frrs1	UP
Arhgef16	UP
Cadm1	UP
B3gnt7	UP
Mpped2	UP
Spint2	UP
Shroom3	UP
Bnc1	UP
Incenp	UP
Samd9l	UP
Rin1	UP
Rcc1	UP
Csf3	UP
Sectm1b	UP
F2rl1	UP
Phf11d	UP
Myof	UP
Serpinb9	UP
F11r	UP
P2ry2	UP
Atp2c2	UP
Fermt1	UP
Melk	UP
Nek2	UP
Agrn	UP
Abhd2	UP
Pard6b	UP
Mgat4a	UP
Cxadr	UP
Gsr	UP
Samd10	UP
Tuft1	UP
Slc27a3	UP
Hpgds	UP
Med24	UP
Tprn	UP
Myo1e	UP
Rhpn2	UP
Zmynd15	UP
Scnn1a	UP
Sgms2	UP
Nfkb2	UP
Tjp3	UP
Cox8b	DOWN
Thrsp	DOWN
Car3	DOWN
Scd1	DOWN
Retn	DOWN
Adig	DOWN
Cidec	DOWN
Adipoq	DOWN
Fabp4	DOWN
Rbp4	DOWN
Cidea	DOWN
Plin1	DOWN
Orm1	DOWN
Arxes2	DOWN
A530016L24Rik	DOWN
Ppp1r1a	DOWN
Mrap	DOWN
Slc36a2	DOWN
Gpd1	DOWN
Apoc1	DOWN
Rbp7	DOWN
Chpt1	DOWN
Ces1f	DOWN
Lpl	DOWN
Nnmt	DOWN
Cd36	DOWN
Orm3	DOWN
Ifi27l2a	DOWN
Elovl3	DOWN
Amy1	DOWN
Fxyd1	DOWN
Slc7a10	DOWN
Lncbate1	DOWN
1190005I06Rik	DOWN
Nrg4	DOWN
Agpat2	DOWN
Dgat2	DOWN
Plin4	DOWN
Maob	DOWN
2010003K11Rik	DOWN
Art3	DOWN
Lipe	DOWN
Arxes1	DOWN
Mgll	DOWN
Slc27a1	DOWN
Gchfr	DOWN
Pxmp2	DOWN
Acsl1	DOWN
Sycp3	DOWN
Abcd2	DOWN
Gpt	DOWN
Tmem120b	DOWN
Pygl	DOWN
Sult1a1	DOWN
Gstz1	DOWN
Gbp11	DOWN
Bche	DOWN
B3galt2	DOWN
Dbi	DOWN
Mmd	DOWN
Smoc1	DOWN
Slc2a4	DOWN
Sorbs1	DOWN
Cd1d1	DOWN
Apol6	DOWN
Timp4	DOWN
Slc25a1	DOWN
Pon1	DOWN
Cib2	DOWN
Adhfe1	DOWN
Cdkn2c	DOWN
Cldn22	DOWN
Fam13a	DOWN
Adtrp	DOWN
Aoc3	DOWN
Ephx2	DOWN
Acss2	DOWN
Nr1h3	DOWN
Myl1	DOWN
Pnpla2	DOWN
Pcx	DOWN
Dmpk	DOWN
Nudt7	DOWN
Cmbl	DOWN
Kcnk3	DOWN
Mc2r	DOWN
Aacs	DOWN
Cav1	DOWN
Mpc1	DOWN
Gys2	DOWN
Tmem182	DOWN
Slc22a3	DOWN
Rgcc	DOWN
Ltc4s	DOWN
Pparg	DOWN
Agmo	DOWN
Acaa1b	DOWN
Gm5617	DOWN
Proca1	DOWN
Aqp11	DOWN
Lpin1	DOWN
Aldh1a7	DOWN
Tst	DOWN
Mfng	DOWN
Myl9	DOWN
Trf	DOWN
Dgat1	DOWN
Snrpn	DOWN
Bcat2	DOWN
2310010J17Rik	DOWN
Car5b	DOWN
Rxrg	DOWN
Crat	DOWN
Bscl2	DOWN
Ogn	DOWN
S100a1	DOWN
Chn1	DOWN
Sgcd	DOWN
Glul	DOWN
Klb	DOWN
Acyp2	DOWN
Nat8l	DOWN
Cat	DOWN
Cebpa	DOWN
Echdc3	DOWN
Cisd3	DOWN
Ccdc69	DOWN
Nxnl1	DOWN
Cytl1	DOWN
Mup9	DOWN
Sh2b2	DOWN
Rbpms2	DOWN
Arl4a	DOWN
Gm11837	DOWN
Ckb	DOWN
Crls1	DOWN
Hibch	DOWN
Ppp2r5a	DOWN
Lrp3	DOWN
Igf1	DOWN
Aspg	DOWN
Inca1	DOWN
Smkr-ps	DOWN
2310001K24Rik	DOWN
Gsn	DOWN
Plin2	DOWN
Pex11a	DOWN
Cd59a	DOWN
4931406C07Rik	DOWN
Hnmt	DOWN
Vegfb	DOWN
Nupr1l	DOWN
4930506C21Rik	DOWN
Aamdc	DOWN
Aox1	DOWN
Mpc2	DOWN
Dnajc15	DOWN
Ppp1r14a	DOWN
Rasl12	DOWN
Ivd	DOWN
Plekhb1	DOWN
Hacd1	DOWN
Decr1	DOWN
Ndrg2	DOWN
Chchd10	DOWN
Apmap	DOWN
Adipor2	DOWN
Myoc	DOWN
Ifi27	DOWN
Abhd15	DOWN
Tmem120a	DOWN
Scp2	DOWN
Dlc1	DOWN
Sspn	DOWN
Acadm	DOWN
Emc9	DOWN
Pex16	DOWN
Gstk1	DOWN
Adcyap1r1	DOWN
Sod1	DOWN
Defb25	DOWN
Rgs2	DOWN
Ccl27a	DOWN
Hadh	DOWN
Asb2	DOWN
Tmem53	DOWN
Itga7	DOWN
Ddhd2	DOWN
Ucp3	DOWN
4933406I18Rik	DOWN
Rab40b	DOWN
Fn3k	DOWN
Tspan12	DOWN
Wfdc1	DOWN
Bckdhb	DOWN
Slc25a23	DOWN
Gpt2	DOWN
Tspan7	DOWN
Abca8a	DOWN
Car11	DOWN
Gyg	DOWN
Tdrp	DOWN
1700096K18Rik	DOWN
Fcgrt	DOWN
Hspb8	DOWN
Aifm2	DOWN
Tcf15	DOWN
Tlcd1	DOWN
Gm20257	DOWN
Tob1	DOWN
Copz2	DOWN
Pla2g12a	DOWN
Cd302	DOWN
Pcsk4	DOWN
Tmeff2	DOWN
Kcnk2	DOWN
Scn7a	DOWN
Cox6c	DOWN
Sfxn1	DOWN
Syngr1	DOWN
Lrrc39	DOWN
Eri2	DOWN
Sucnr1	DOWN
9330159F19Rik	DOWN
Tagln	DOWN
Etfb	DOWN
Phyhd1	DOWN
Sgce	DOWN
Ormdl3	DOWN
Meox2	DOWN
Pxmp4	DOWN
Uck1	DOWN
Ppm1m	DOWN
Gstm7	DOWN
Hoxa5	DOWN
Ddt	DOWN
Celf2	DOWN
Pecr	DOWN
Nos3	DOWN
Pid1	DOWN
Hddc3	DOWN
Ebf2	DOWN
Dbt	DOWN
Sowahc	DOWN
Wdr93	DOWN
Smim19	DOWN
L3hypdh	DOWN
Ugt1a6b	DOWN
Gata6	DOWN
Rilp	DOWN
Macrod1	DOWN
C030006K11Rik	DOWN
Mcee	DOWN
Il11ra1	DOWN
Bckdha	DOWN
Ndufb9	DOWN
Zcchc24	DOWN
Scn1b	DOWN
Gpihbp1	DOWN
Gm11627	DOWN
Cisd1	DOWN
Aspn	DOWN
1110020A21Rik	DOWN
1110032A03Rik	DOWN
Pmvk	DOWN
Dhrs7b	DOWN
Hsd3b7	DOWN
Coq9	DOWN
Svip	DOWN
Sctr	DOWN
Tbx18	DOWN
Pln	DOWN
Prlr	DOWN
Abhd5	DOWN
Higd1b	DOWN
Fam117a	DOWN
Plp1	DOWN
Msrb3	DOWN
Gprc5b	DOWN
Ndufb3	DOWN
Agpat3	DOWN
Sh3glb2	DOWN
Pam16	DOWN
Car1	DOWN
Tmem255b	DOWN
Cox16	DOWN
Rtn2	DOWN
Atp2b4	DOWN
Hsd17b14	DOWN
Synm	DOWN
Acvr1c	DOWN
Ctcflos	DOWN
Chchd6	DOWN
Marveld1	DOWN
Pemt	DOWN
Rspo3	DOWN
Slc25a33	DOWN
Gpx8	DOWN
Lrrc27	DOWN
Lipg	DOWN
Pgrmc2	DOWN
